# Supplementary material for: Abolishment of morphology-based taxa and change to binomial species names: 2022 taxonomy update of the ICTV bacterial viruses subcommittee
Source: Arch Virol. 2023 Jan 23;168(2):74. doi: 10.1007/s00705-022-05694-2 (PMC9868039; doi:10.1007/s00705-022-05694-2)
Supplement: Supplementary file 1 — Supplementary Material 1 [file 705_2022_5694_MOESM1_ESM.xlsx]

## Sheet: Sheet1
Subfamilies in the class Caudoviricetes	Previous family		Genera in the class Caudoviricetes	Previous family
Andrewesvirinae	newly created		Abbeymikolonvirus	Siphoviridae
Arquatrovirinae	Siphoviridae		Abouovirus	Myoviridae
Azeredovirinae	Siphoviridae		Agmunavirus	Siphoviridae
Bclasvirinae	Siphoviridae		Agricanvirus	Myoviridae
Beephvirinae	Podoviridae		Aguilavirus	Siphoviridae
Boydwoodruffvirinae	newly created		Akiravirus	newly created
Bronfenbrennervirinae	Siphoviridae		Alachuavirus	Siphoviridae
Ceeclamvirinae	newly created		Alcyoneusvirus	Myoviridae
Chebruvirinae	Siphoviridae		Alegriavirus	Siphoviridae
Dclasvirinae	Siphoviridae		Alexandravirus	Myoviridae
Deejayvirinae	Siphoviridae		Amigovirus	Siphoviridae
Dolichocephalovirinae	Siphoviridae		Anamdongvirus	Myoviridae
Eekayvirinae	Podoviridae		Anatolevirus	Siphoviridae
Eucampyvirinae	Myoviridae		Andrewvirus	Siphoviridae
Gclasvirinae	newly created		Andromedavirus	Siphoviridae
Gochnauervirinae	Siphoviridae		Anjalivirus	Podoviridae
Gorgonvirinae	Myoviridae		Annadreamyvirus	Siphoviridae
Gracegardnervirinae	newly created		Anthonyvirus	newly created
Guernseyvirinae	Siphoviridae		Aokuangvirus	Myoviridae
Gutmannvirinae	Siphoviridae		Appavirus	Siphoviridae
Hendrixvirinae	Siphoviridae		Apricotvirus	Siphoviridae
Kantovirinae	newly created		Arawnvirus	Siphoviridae
Langleyhallvirinae	Siphoviridae		Archimedesvirus	newly created
Mccleskeyvirinae	Siphoviridae		Armstrongvirus	Siphoviridae
Nclasvirinae	Siphoviridae		Ashduovirus	Siphoviridae
Nymbaxtervirinae	Siphoviridae		Asteriusvirus	Myoviridae
Ounavirinae	Myoviridae		Astrithrvirus	Podoviridae
Pclasvirinae	newly created		Attisvirus	Siphoviridae
Queuovirinae	Siphoviridae		Attoomivirus	Siphoviridae
Ruthgordonvirinae	newly created		Audreyjarvisvirus	Siphoviridae
Sepvirinae	Podoviridae		Aurunvirus	Myoviridae
Skryabinvirinae	Siphoviridae		Austintatiousvirus	Siphoviridae
Stephanstirmvirinae	newly created		Ayohtrevirus	Myoviridae
Trabyvirinae	Siphoviridae		Backyardiganvirus	newly created
Tybeckvirinae	Siphoviridae		Badaztecvirus	Podoviridae
Vequintavirinae	Myoviridae		Baikalvirus	Myoviridae
Weiservirinae	newly created		Bakolyvirus	Myoviridae
			Bantamvirus	Siphoviridae
			Barbavirus	Myoviridae
			Barnyardvirus	Siphoviridae
			Bcepfunavirus	Myoviridae
			Bcepmuvirus	Myoviridae
			Beceayunavirus	Siphoviridae
			Becedseptimavirus	Myoviridae
			Beetrevirus	Siphoviridae
			Behunavirus	Siphoviridae
			Bendigovirus	Myoviridae
			Benedictvirus	newly created
			Bernalvirus	Siphoviridae
			Betterkatzvirus	Siphoviridae
			Bievrevirus	Siphoviridae
			Bingvirus	Siphoviridae
			Bippervirus	newly created
			Bjornvirus	newly created
			Borockvirus	Myoviridae
			Bowservirus	Siphoviridae
			Bridgettevirus	Siphoviridae
			Brigitvirus	Myoviridae
			Britbratvirus	Siphoviridae
			Brunovirus	Myoviridae
			Brussowvirus	Siphoviridae
			Bruynoghevirus	Podoviridae
			Buchananvirus	newly created
			Burrovirus	Podoviridae
			Busanvirus	Myoviridae
			Caminolopintovirus	newly created
			Camtrevirus	Siphoviridae
			Carpasinavirus	Myoviridae
			Casadabanvirus	Siphoviridae
			Cbastvirus	Siphoviridae
			Cecivirus	Siphoviridae
			Cedarrivervirus	newly created
			Ceduovirus	Siphoviridae
			Cequinquevirus	Siphoviridae
			Chakrabartyvirus	Myoviridae
			Chenonavirus	Siphoviridae
			Chertseyvirus	Siphoviridae
			Chiangmaivirus	Myoviridae
			Chopinvirus	Podoviridae
			Cimandefvirus	Podoviridae
			Cimpunavirus	Siphoviridae
			Cinunavirus	Siphoviridae
			Clownvirus	newly created
			Coatlandelriovirus	Siphoviridae
			Coetzeevirus	newly created
			Colneyvirus	Myoviridae
			Colunavirus	Siphoviridae
			Coralvirus	Siphoviridae
			Corndogvirus	Siphoviridae
			Coventryvirus	Siphoviridae
			Cronusvirus	Siphoviridae
			Cukevirus	Siphoviridae
			Daredevilvirus	Siphoviridae
			Decurrovirus	Siphoviridae
			Delepquintavirus	Siphoviridae
			Delislevirus	Podoviridae
			Demosthenesvirus	Siphoviridae
			Derbicusvirus	Myoviridae
			Deseoctovirus	newly created
			Detrevirus	Siphoviridae
			Deurplevirus	Siphoviridae
			Dexdertvirus	newly created
			Dhillonvirus	Siphoviridae
			Dibbivirus	Myoviridae
			Dinavirus	Siphoviridae
			Dismasvirus	Siphoviridae
			Donellivirus	Myoviridae
			Doucettevirus	Siphoviridae
			Dybvigvirus	Podoviridae
			Eagleeyevirus	newly created
			Edenvirus	Siphoviridae
			Efquatrovirus	Siphoviridae
			Eiauvirus	Siphoviridae
			Eisenstarkvirus	Siphoviridae
			Elemovirus	newly created
			Elerivirus	Siphoviridae
			Elmenteitavirus	Myoviridae
			Elvirus	Myoviridae
			Emalynvirus	Siphoviridae
			Emdodecavirus	Myoviridae
			Eneladusvirus	Myoviridae
			Enhodamvirus	Podoviridae
			Eponavirus	Myoviridae
			Erskinevirus	Myoviridae
			Eurybiavirus	Myoviridae
			Eyrevirus	Siphoviridae
			Fairfaxidumvirus	Siphoviridae
			Farahnazvirus	Siphoviridae
			Fattrevirus	Siphoviridae
			Feofaniavirus	Siphoviridae
			Fernvirus	Siphoviridae
			Fibralongavirus	Siphoviridae
			Ficleduovirus	Myoviridae
			Finchvirus	newly created
			Fipvunavirus	Podoviridae
			Firingavirus	Podoviridae
			Flaumdravirus	Myoviridae
			Fowlmouthvirus	Siphoviridae
			Foxquatrovirus	newly created
			Foxunavirus	newly created
			Franklinbayvirus	Siphoviridae
			Fremauxvirus	Siphoviridae
			Fromanvirus	Siphoviridae
			Fukuivirus	Myoviridae
			Gaiavirus	Siphoviridae
			Galaxyvirus	Siphoviridae
			Galunavirus	Siphoviridae
			Gamtrevirus	Siphoviridae
			Gervaisevirus	Podoviridae
			Getseptimavirus	Siphoviridae
			Ghobesvirus	Siphoviridae
			Gilesvirus	Siphoviridae
			Gillianvirus	Siphoviridae
			Gilsonvirus	Siphoviridae
			Gladiatorvirus	newly created
			Glaedevirus	Siphoviridae
			Godonkavirus	Siphoviridae
			Gofduovirus	Myoviridae
			Goodmanvirus	Siphoviridae
			Gordonvirus	Siphoviridae
			Gordtnkvirus	Siphoviridae
			Gorganvirus	Siphoviridae
			Gorjumvirus	Siphoviridae
			Goslarvirus	Myoviridae
			Gustavvirus	Siphoviridae
			Halcyonevirus	Siphoviridae
			Hapunavirus	Myoviridae
			Harrisonburgvirus	newly created
			Hattifnattvirus	Siphoviridae
			Hedwigvirus	Siphoviridae
			Heilongjiangvirus	Myoviridae
			Helsingorvirus	Siphoviridae
			Hiyaavirus	Siphoviridae
			Hnatkovirus	Siphoviridae
			Hollowayvirus	Podoviridae
			Holosalinivirus	Siphoviridae
			Homburgvirus	Siphoviridae
			Hubeivirus	Siphoviridae
			Hungariovirus	newly created
			Iaduovirus	Siphoviridae
			Iapetusvirus	Myoviridae
			Ikedavirus	Siphoviridae
			Ilzatvirus	Siphoviridae
			Immutovirus	newly created
			Incheonvrus	Siphoviridae
			Indlulamithivirus	Siphoviridae
			Inhavirus	Siphoviridae
			Iodovirus	Myoviridae
			Ionavirus	Myoviridae
			Jacevirus	Siphoviridae
			Jamesmcgillvirus	newly created
			Jarrellvirus	Siphoviridae
			Jasminevirus	Podoviridae
			Jedunavirus	Myoviridae
			Jenstvirus	Siphoviridae
			Jilinvirus	Myoviridae
			Jimmervirus	Myoviridae
			Jouyvirus	Siphoviridae
			Juiceboxvirus	Siphoviridae
			Jujuvirus	newly created
			Junavirus	Siphoviridae
			Kafunavirus	Podoviridae
			Kairosalinivirus	Siphoviridae
			Kamchatkavirus	Siphoviridae
			Kelleziovirus	Siphoviridae
			Kelquatrovirus	Podoviridae
			Kilunavirus	Siphoviridae
			Kimonavirus	newly created
			Klausavirus	Myoviridae
			Kleczkowskavirus	Myoviridae
			Klementvirus	Siphoviridae
			Knuthellervirus	Siphoviridae
			Kochitakasuvirus	Podoviridae
			Kojivirus	Siphoviridae
			Konstantinevirus	Siphoviridae
			Korravirus	Siphoviridae
			Kostyavirus	Siphoviridae
			Kozyakovvirus	Podoviridae
			Krampusvirus	Siphoviridae
			Kroosvirus	newly created
			Krylovvirus	Podoviridae
			Kryptosalinivirus	Siphoviridae
			Kuleanavirus	Siphoviridae
			Kungbxnavirus	Myoviridae
			Kunmingvirus	newly created
			Kuravirus	Podoviridae
			Kylevirus	Myoviridae
			Lacnuvirus	Siphoviridae
			Lacusarxvirus	Siphoviridae
			Lafunavirus	Siphoviridae
			Lagaffevirus	Myoviridae
			Lahexavirus	Podoviridae
			Lambdavirus	Siphoviridae
			Lambovirus	Siphoviridae
			Lanavirus	Siphoviridae
			Larmunavirus	Siphoviridae
			Laroyevirus	Siphoviridae
			Lastavirus	Podoviridae
			Latrobevirus	Siphoviridae
			Lederbergvirus	Podoviridae
			Leicestervirus	Siphoviridae
			Lentavirus	Siphoviridae
			Leonardvirus	newly created
			Lessievirus	Podoviridae
			Liebevirus	Siphoviridae
			Lietduovirus	Myoviridae
			Lightbulbvirus	Podoviridae
			Lilbeanievirus	newly created
			Lillamyvirus	Siphoviridae
			Lilyvirus	newly created
			Llyrvirus	newly created
			Lokivirus	Siphoviridae
			Lomovskayavirus	Siphoviridae
			Loughboroughvirus	Myoviridae
			Lubbockvirus	Myoviridae
			Luchadorvirus	newly created
			Luckybarnesvirus	Siphoviridae
			Luckytenvirus	Siphoviridae
			Lughvirus	Siphoviridae
			Lwoffvirus	Siphoviridae
			Macdonaldcampvirus	newly created
			Machinavirus	Myoviridae
			Magadivirus	Siphoviridae
			Majavirus	newly created
			Manhattanvirus	Siphoviridae
			Manovirus	newly created
			Mapvirus	Siphoviridae
			Mardecavirus	Siphoviridae
			Marfavirus	Myoviridae
			Marienburgvirus	Siphoviridae
			Marthavirus	Myoviridae
			Marvinvirus	Siphoviridae
			Maxrubnervirus	Siphoviridae
			Mementomorivirus	Siphoviridae
			Menderavirus	Myoviridae
			Metamorphoovirus	Siphoviridae
			Metrivirus	Myoviridae
			Micavirus	newly created
			Microwolfvirus	newly created
			Mieseafarmvirus	Myoviridae
			Mimasvirus	Myoviridae
			Minunavirus	Siphoviridae
			Moabitevirus	Myoviridae
			Moineauvirus	Siphoviridae
			Montyvirus	Siphoviridae
			Moturavirus	Myoviridae
			Mudcatvirus	Siphoviridae
			Mufasoctovirus	Siphoviridae
			Muldoonvirus	Myoviridae
			Muminvirus	Siphoviridae
			Murrayvirus	Siphoviridae
			Mushuvirus	Myoviridae
			Muvirus	Myoviridae
			Mycoabscvirus	newly created
			Myoalterovirus	Myoviridae
			Myosmarvirus	Myoviridae
			Myradeevirus	newly created
			Myxoctovirus	Podoviridae
			Naesvirus	Myoviridae
			Nanhaivirus	Siphoviridae
			Nankokuvirus	Myoviridae
			Neferthenavirus	Siphoviridae
			Nesevirus	Siphoviridae
			Nevevirus	newly created
			Nickievirus	Siphoviridae
			Nonanavirus	Siphoviridae
			Noxifervirus	newly created
			Nyceiraevirus	Siphoviridae
			Nylescharonvirus	Myoviridae
			Obolenskvirus	Myoviridae
			Oengusvirus	Siphoviridae
			Oliverocinquevirus	newly created
			Omegavirus	Siphoviridae
			Oneupvirus	Siphoviridae
			Orchidvirus	Siphoviridae
			Oshimavirus	Siphoviridae
			Otagovirus	Myoviridae
			Pagevirus	Podoviridae
			Pahexavirus	Siphoviridae
			Pakpunavirus	Myoviridae
			Pamexvirus	Siphoviridae
			Pankowvirus	Siphoviridae
			Papyrusvirus	Siphoviridae
			Parlovirus	Podoviridae
			Patiencevirus	Siphoviridae
			Pbunavirus	Myoviridae
			Peatvirus	Myoviridae
			Pemunavirus	Myoviridae
			Pepyhexavirus	Siphoviridae
			Perisivirus	Podoviridae
			Petsuvirus	Myoviridae
			Phabquatrovirus	Myoviridae
			Pharaohvirus	newly created
			Phifelvirus	Siphoviridae
			Phikzvirus	Myoviridae
			Phleivirus	newly created
			Phrappuccinovirus	newly created
			Picardvirus	Siphoviridae
			Pikminvirus	Siphoviridae
			Plaisancevirus	Myoviridae
			Plateaulakevirus	Myoviridae
			Pleeduovirus	Siphoviridae
			Pleetrevirus	Siphoviridae
			Polybotosvirus	Myoviridae
			Popoffvirus	Myoviridae
			Poushouvirus	Siphoviridae
			Predatorvirus	Siphoviridae
			Privateervirus	Podoviridae
			Psavirus	Siphoviridae
			Pukovnikvirus	newly created
			Pulverervirus	Siphoviridae
			Punavirus	Myoviridae
			Puppervirus	newly created
			Qingdaovirus	Myoviridae
			Questintvirus	Siphoviridae
			Quhwahvirus	Siphoviridae
			Radostvirus	Siphoviridae
			Rahariannevirus	Myoviridae
			Raleighvirus	Siphoviridae
			Rauchvirus	Podoviridae
			Ravarandavirus	Siphoviridae
			Ravinvirus	Siphoviridae
			Refugevirus	newly created
			Rerduovirus	Siphoviridae
			Rigallicvirus	Siphoviridae
			Rimavirus	Siphoviridae
			Ripduovirus	Myoviridae
			Risingsunvirus	Myoviridae
			Rockefellervirus	Siphoviridae
			Rockvillevirus	Siphoviridae
			Rogerhendrixvirus	Siphoviridae
			Ronaldovirus	Siphoviridae
			Rosariovirus	newly created
			Rosemountvirus	Myoviridae
			Roufvirus	Siphoviridae
			Rowavirus	Siphoviridae
			Ruthyvirus	Siphoviridae
			Ryyoungvirus	Podoviridae
			Saclayvirus	Myoviridae
			Sagamiharavirus	newly created
			Saintgironsvirus	Myoviridae
			Salmondvirus	Myoviridae
			Saltrevirus	newly created
			Samunavirus	Siphoviridae
			Samwavirus	Siphoviridae
			Sandinevirus	Siphoviridae
			Sansavirus	Siphoviridae
			Santafevirus	newly created
			Saphexavirus	Siphoviridae
			Sarumanvirus	newly created
			Sashavirus	Siphoviridae
			Sasquatchvirus	Myoviridae
			Sasvirus	Siphoviridae
			Saundersvirus	Siphoviridae
			Sawaravirus	Siphoviridae
			Scapunavirus	Siphoviridae
			Schmidvirus	Podoviridae
			Schmittlotzvirus	Myoviridae
			Schnabeltiervirus	Siphoviridae
			Schubertvirus	Siphoviridae
			Segzyvirus	newly created
			Sendosyvirus	Podoviridae
			Seongbukvirus	Siphoviridae
			Seoulvirus	Myoviridae
			Septimatrevirus	Siphoviridae
			Seussvirus	Siphoviridae
			Sextaecvirus	Siphoviridae
			Shandongvirus	Myoviridae
			Sheenvirus	newly created
			Sherbrookevirus	Myoviridae
			Shirahamavirus	Myoviridae
			Shuimuvirus	newly created
			Skarprettervirus	Podoviridae
			Skatevirus	newly created
			Skogvirus	newly created
			Skunavirus	Siphoviridae
			Slashvirus	Siphoviridae
			Sleepyheadvirus	Siphoviridae
			Smoothievirus	Siphoviridae
			Sonalivirus	Siphoviridae
			Sortsnevirus	Podoviridae
			Soupsvirus	Siphoviridae
			Sourvirus	Siphoviridae
			Sozzivirus	Siphoviridae
			Sparkyvirus	Siphoviridae
			Spbetavirus	Siphoviridae
			Spizizenvirus	Siphoviridae
			Squashvirus	Siphoviridae
			Stanholtvirus	Siphoviridae
			Steinhofvirus	Siphoviridae
			Stormageddonvirus	newly created
			Sukhumvitvirus	Siphoviridae
			Svunavirus	Myoviridae
			Swiduovirus	newly created
			Tabernariusvirus	Myoviridae
			Takahashivirus	Myoviridae
			Tamkungvirus	Myoviridae
			Tandoganvirus	Siphoviridae
			Tankvirus	Siphoviridae
			Tantvirus	Siphoviridae
			Taranisvirus	Myoviridae
			Terapinvirus	Siphoviridae
			Teubervirus	Siphoviridae
			Thornevirus	Myoviridae
			Tigunavirus	Siphoviridae
			Tijeunavirus	Myoviridae
			Timshelvirus	newly created
			Tinduovirus	Siphoviridae
			Titanvirus	Siphoviridae
			Toutatisvirus	Myoviridae
			Triavirus	Siphoviridae
			Trigintaduovirus	Siphoviridae
			Trinavirus	Siphoviridae
			Trinevirus	Siphoviridae
			Triplejayvirus	Siphoviridae
			Turbidovirus	newly created
			Typhavirus	newly created
			Uetakevirus	Podoviridae
			Uwajimavirus	Siphoviridae
			Vashvirus	Siphoviridae
			Vedamuthuvirus	Siphoviridae
			Veracruzvirus	newly created
			Vhmlvirus	Myoviridae
			Vhulanivirus	Siphoviridae
			Vibakivirus	Myoviridae
			Vicosavirus	Podoviridae
			Vidquintavirus	Siphoviridae
			Vieuvirus	Siphoviridae
			Vividuovirus	Siphoviridae
			Waukeshavirus	Siphoviridae
			Wbetavirus	Siphoviridae
			Weaselvirus	Siphoviridae
			Wellingtonvirus	Myoviridae
			Whackvirus	Siphoviridae
			Whiteheadvirus	Siphoviridae
			Wifcevirus	Myoviridae
			Wilnyevirus	Siphoviridae
			Wizardvirus	Siphoviridae
			Woesvirus	Siphoviridae
			Woodruffvirus	Siphoviridae
			Wumpquatrovirus	Podoviridae
			Wumptrevirus	Podoviridae
			Xiamenvirus	Siphoviridae
			Xipdecavirus	Siphoviridae
			Xuquatrovirus	Podoviridae
			Yangvirus	Siphoviridae
			Yeceytrevirus	newly created
			Yokohamavirus	Myoviridae
			Yoloswagvirus	Myoviridae
			Yongloolinvirus	Myoviridae
			Yvonnevirus	newly created
			Zetavirus	Siphoviridae
			Zitchvirus	newly created
